# Supplementary material for: Advancing aquaculture probiotic discovery via an innovative protocol for isolation of indigenous, heat and salt tolerant, quorum quenching probiotic candidates
Source: Front Microbiol. 2025 Apr 2;16:1558238. doi: 10.3389/fmicb.2025.1558238 (PMC12000936; doi:10.3389/fmicb.2025.1558238)
Supplement: Supplementary file 1 [file Table_1.xlsx]

## Sheet: S1 - Isolates
	Supplementary table S1: Colony morphology and overall appearance for all isolates on LB35 agar after 4 days of incubation at 280C and HHL degradation rate for all the isolates after 24 hours of incubation in LB10 broth supplemented with 5 mg/L of buffered HHL at 280C. The HHL degradation rate (%) was compared with that of the negative control (Independent Two sample t-test , p < 0.05)
	ID	Colony Description	Mean HHL±SD (mg/L)	%HHL degradation	P -value
	QQA	Cream and circular	2.6725±0.9227	46.6	0.185
	QQB2	Yellow circular and small	1.5775±0.3439	68.4	0.024*
	QQC	Yellow and big	2.8008±0.3408	44.0	0.279
	QQA2	Yellow and small	0.6221±0.1949	87.6	0.001*
	QQE	Circular and yellow	1.3938±0.4830	72.1	0.013*
	QQF	Circular and yellow	3.0458±0.6639	39.1	0.325
	QQG	Cream and rrregular	2.2493±0.2737	55.0	0.119
	QQH	Circular and big	1.3487±0.1765	73.0	0.012*
	QQC1	Cream and oval	0.6986±0.0914	86.0	0.001*
	QQJ	Cream and irregular	2.1611±0.7489	56.8	0.095
	QQK	Cream and rugged	2.2492±0.2737	55.0	0.119
	QQA4	Cream circular and very small	0.0005±0.0000	100.0	0.003*
	QQB8	Cream rugged and small	1.2012±0.3763	76.0	0.007*
	QQN	Cream circular and small	2.8008±0.3408	44.0	0.279
	QQO	Cream circular and big	1.3487±0.1765	73.0	0.012*
	QQP	Cream circular and small	2.6040±0.3408	47.9	0.216
	QQQ	Cream and circular	2.0912±0.2737	58.2	0.085
	QQB9	Yellow and circular	0.0005±0.0000	100.0	0.003*
	QQS	Yellow circular and big	3.1327±1.0388	37.3	0.304
	QQA7	Yellow circular and small	0.9641±0.2102	80.7	0.002*
	QQC4	Cream circular and small	0.0005±0.0000	100.0	0.003*
	QQC5	Cream and circular	0.0005±0.0000	100.0	0.003*
	QQC6	Cream circular and small	0.6221±0.1949	87.6	0.001*
	QQC7	Dark cream circular and big	0.0305±0.0066	99.4	0.000*
	PC	pME6863	0.0005±0.0000	100.0	0.003*
	NC	pME6000	4.4775±1.4027	10.5	-

## Sheet: S2 - Assembly QC and ID
												Software	rMLST	Last update 11/24/2023	Software	TYGS	v.389				Software	Prokka	v.1.14.5
												Website	https://pubmlst.org/species-id		Website	https://tygs.dsmz.de/					Website	https://github.com/tseemann/prokka
												References	Jolley et al. 2012 Microbiology 158:1005-15		References	https://www.nature.com/articles/s41467-019-10210-3					References	https://academic.oup.com/bioinformatics/article/30/14/2068/2390517
Supplementary table S2: Overview of sequencing QC and Assembly QC (blue). All genome assemblies were subjected to species classification using rMLST (orange) and TYGS classification (green), with the final species classification shown in the last column (red). Two new bacterial species were identified based on dDDH and whole genome ANI cut-offs.
											*family level check (Bacillaceae or Micrococcaceae)					cut-offs	0.7			0.95
	NCBI Accession	sample ID	Strain ID	reads (x1,000)	read N50	Throughput (Mb)	Coverage (X)	GC content	Length (bp)	plasmids	Genome Completeness*	rMLST (pubMLST)	Identity	exact rRNA gene matches	TYGS match	accession	dDDH (d4 in %)*	C.I. dDDH (d4 in %)	GC difference	ANI*	Prokka rRNAs	Prokka tRNAs	Prokka CDS	Final classification
	CP150981	4186	KSNUG	235	6.363	680	252	70.6	2,760,674		99.77%	Kocuria rhizophila	1	24	Kocuria rhizophila TA68	NCBI | GCA_003667225.1	61.0%	[58.2 - 63.8]	0.23%	94.97%	9	49	1.229	Kocuria crassamentum species nova
	CP150979-CP150980	4190	LFUG	115	7.131	467	101	37.6	4,581,148	+	96.66%	Lysinibacillus fusiformis	1	40	Lysinibacillus fusiformis ATCC 7055	NCBI | GCA_003049525.1	75.4%	[72.4 - 78.2]	0.27%	97.13%	37	108	5.555	Lysinibacillus fusiformis
	CP150978	4187	HSNUG	162	5.717	478	103	41.5	4,848,796		99.35%	Mesobacillus sp.	0.4	5	Heyndrickxia acidicola DSM 14745	NCBI | GCA_001636425.1	27.9%	[25.5 - 30.4]	2.06%	70.12%	33	85	4.677	Heyndrickxia crassamentum species nova
	CP150972-CP150977	4188	MYUG	277	6.426	695	278	72.8	2,686,177	+	98.70%	Micrococcus luteus**	1	42	Micrococcus yunnanensis DSM 21948	NCBI | GCA_014138885.1	81.4%	[78.5 - 84.0]	0.09%	97.77%	6	52	1.186	Micrococcus yunnanensis
	CP150963-CP150971	4185	PMUG01	688	5.557	2.008	371	37.8	5,810,842	+	99.35%	Priestia megaterium	1	56	Priestia megaterium ATCC 14581	NCBI | GCA_017086525.1	73.1%	[70.1 - 75.9]	0.05%	96.82%	47	143	5.853	Priestia megaterium
	CP150954-CP150962	4189	PMUG02	159	5.998	480	88	37.8	5,815,724	+	99.35%	Priestia megaterium	1	56	Priestia megaterium ATCC 14581	NCBI | GCA_017086525.1	73.1%	[70.1 - 75.9]	0.05%	96.83%	47	143	5870	Priestia megaterium
												** Micrococcus yunnanensis not in rMLST database

## Sheet: S3 - iProbiotics
	Supplementary table S3: Overview of the iProbiotics output with the six new probiotic isolates along with nine and 24 (putative) probiotics and pathogens based on Kuebutornye et al. (2019).
	NCBI Accession	Strain ID	Final classification	Probiotics	Non-probiotics
	CP150981	KRUG	Kocuria crassamentum species nova	0.992976	0.00702384
	CP150979-CP150980	LFUG	Lysinibacillus fusiformis	0.960224	0.0397762
	CP150978	MJUG	Heyndrickxia crassamentum species nova	0.941609	0.0583907
	CP150972-CP150977	MLUG	Micrococcus yunnanensis	0.927438	0.0725619
	CP150963-CP150971	PMUG01	Priestia megaterium	0.979117	0.0208829
	CP150954-CP150962	PMUG02	Priestia megaterium	0.979117	0.0208831
	References
	(putative) Probiotics
	NC_000964.3	168	Bacillus subtilis subsp. subtilis	0.992226	0.0077735		0.963337	0.0366628		96.3337	3.66628
	NZ_CP014842.1	SCDB 14	Bacillus licheniformis	0.958918	0.0410817		0.0752093	0.0752093		7.52093	7.52093
	NZ_PTXV01000001.1	Ha06YP001	Bacillus pumilus	0.76865	0.23135
	NZ_CP009679.1	JS25R	Bacillus velezensis	0.999249	0.000751017
	NZ_CP072120.1	GKT04	Bacillus amyloliquefaciens	0.999238	0.00076196
	NZ_MACH01000003.1	TD42	Bacillus proteolyticus	0.999464	0.000535708
	NZ_CP017060.1	FORC_047	Bacillus cereus	0.95446	0.0455402
	NZ_CP053989.1	FDAARGOS_783	Niallia circulans	0.999349	0.00065111
	NZ_CP051464.1	UCMB5075	Bacillus mojavensis	0.99848	0.00152032
	Pathogens
	NZ_CP065651.1	FDAARGOS_916	Aeromonas hydrophila	0.0361887	0.963811		0.325915	0.674085		32.5915	67.4085
	NZ_CP110645.1	AS3	Aeromonas salmonicida	0.0154861	0.984514		0.373403	0.373403		37.3403	37.3403
	NZ_NXBQ01000010.1	ZJ19-2	Aeromonas bivalvium	0.158016	0.841984
	NZ_CP044060.1	FDAARGOS_632	Aeromonas veronii	0.012575	0.987425
	NZ_CP084358.1	FDAARGOS_1537	Aeromonas enteropelogenes	0.0536064	0.946394		0.163802	0.836198		16.3802	83.6198
	CP133900	TW01	Vibrio parahaemolyticus Chrom 1	9.43503e-06	0.999991		0.22268	0.22268		22.268	22.268
	NZ_CP125875.1	SB1	Vibrio harveyi Chrom 1	2.12737e-06	0.999998
	NZ_CP089203.1	2_C04b	Vibrio splendidus Chrom 1	0.00295547	0.997045
	NZ_CP031479.1	PF4-E1-1	Vibrio anguillarum Chrom 1	0.662768	0.337232
	NZ_JH930418.1	9117	Streptococcus iniae	0.818912	0.181088
	NZ_CP012480.1	NGBS128	Streptococcus agalactiae	0.256101	0.743899
	NZ_CP025420.1	SPOF3K	Streptococcus parauberis	0.757505	0.242495
	NZ_CP065637.1	FDAARGOS_929	Lactococcus garvieae	0.34508	0.65492
	NZ_JXJW01000012.1	DSM 6634	Lactococcus piscium	0.763106	0.236894
	NZ_CP071802.1	KMM821	Yersinia ruckeri	0.994138	0.00586249
	NZ_CP107102.1	NW56	Yersinia enterocolitica	0.989961	0.0100393
	NZ_LT907842.1	ATCC 13525	Pseudomonas fluorescens	0.98149	0.0185102
	NZ_CP075979.1	CPI 18-6	Clostridium perfringens	0.0180216	0.981978
	NZ_VXLD01000001.1	W4-4-4	Acinetobacter tandoii	0.192484	0.807516
	NZ_CP023706.1	KC-Pc-HB1	Edwardsiella tarda	0.148413	0.851587
	NZ_CP084521.1	S07-698	Edwardsiella ictaluri	0.0318347	0.968165
	NZ_CP090968.1	18EpOKYJ	Edwardsiella piscicida	0.0782601	0.92174
	NZ_CP054494.1	F2S17	Flavobacterium columnare	0.179132	0.820868

## Sheet: S4 - ProbiominServer
	Supplementary table S4: Overview of the ProBioMinserver results and the used software packages within the platform.
	NCBI Accession	Strain ID	Final classification	Results
	CP150981	KSNUG	Kocuria crassamentum species nova	Kocuria4186
	CP150979-CP150980	LFUG	Lysinibacillus fusiformis	Lysinibacillus4190
	CP150978	MSNUG	Heyndrickxia crassamentum species nova	Mesobacillus4187
	CP150972-CP150977	MYUG	Micrococcus yunnanensis	Micrococcus4188
	CP150963-CP150971	PMUG01	Priestia megaterium	Priestia4185
	CP150954-CP150962	PMUG02	Priestia megaterium	Priestia4189

## Sheet: S5 - Abricate
	Supplementary table S5: Overview of the Abricate output for both ARGs (i.e., CARD) and virulence factors (i.e., complete VFDB) screening at "strict/conserved" (80% nucleotide identity and query coverage) and "loose" (60% nucleotide identity and query coverage) settings.
	CARD 80-80 Cut-offs
	NCBI Accession	Strain ID	Final classification	NUM_FOUND	lsaB
	CP150981	KRUG	Kocuria crassamentum species nova	0	.
	CP150979-CP150980	LFUG	Lysinibacillus fusiformis	0	.
	CP150978	MJUG	Heyndrickxia crassamentum species nova	0	.
	CP150972-CP150977	MLUG	Micrococcus yunnanensis	0	.
	CP150963-CP150971	PMUG01	Priestia megaterium	1	99.19
	CP150954-CP150962	PMUG02	Priestia megaterium	1	99.19
	CARD 60-60 Cut-offs
	NCBI Accession	Strain ID	Final classification	NUM_FOUND	BCL-1	Bacillus_clausii_chloramphenicol_acetyltransferase	Bifidobacterium_adolescentis_rpoB_conferring_resistance_to_rifampicin	FosB	FosD	Streptomyces_rishiriensis_parY_mutant_conferring_resistance_to_aminocoumarin	VgbA	bmr	lmrB	lrfA	lsaB	mtrA	rphB	vanRI	vatH	vmlR
	CP150981	KSNUG	Kocuria crassamentum species nova	4	.	.	92.70	.	.	94.60	.	.	.	78.48	.	74.67	.	.	.	.
	CP150979-CP150980	LFUG	Lysinibacillus fusiformis	5	.	88.94	.	.	.	.	.	92.56	.	.	99.19	.	.	97.14	.	67.09
	CP150978	HSNUG	Heyndrickxia crassamentum species nova	1	.	.	.	.	67.14	.	.	.	.	.	.	.	.	.	.	.
	CP150972-CP150977	MYUG	Micrococcus yunnanensis	3	.	.	93.91	.	.	95.88	.	.	.	.	.	95.92	.	.	.	.
	CP150963-CP150971	PMUG01	Priestia megaterium	7	77.27	.	.	97.12	.	.	68.00	.	83.33	.	99.19	.	97.06	.	80.34	.
	CP150954-CP150962	PMUG02	Priestia megaterium	7	77.27	.	.	97.12	.	.	68.00	.	83.33	.	99.19	.	97.06	.	80.34	.
	VFDB 80-80 Cut-offs
	NCBI Accession	Strain ID	Final classification	NUM_FOUND	Bsph_4094	Rv0440	icl
	CP150981	KSNUG	Kocuria crassamentum species nova	2	.	96.06	95.42
	CP150979-CP150980	LFUG	Lysinibacillus fusiformis	1	99.01	.	.
	CP150978	HSNUG	Heyndrickxia crassamentum species nova	0	.	.	.
	CP150972-CP150977	MYUG	Micrococcus yunnanensis	2	.	96.49	97.36
	CP150963-CP150971	PMUG01	Priestia megaterium	0	.	.	.
	CP150954-CP150962	PMUG02	Priestia megaterium	0	.	.	.
	VFDB 60-60 Cut-offs
	NCBI Accession	Strain ID	Final classification	NUM_FOUND	BC5263	BC5274	BCAH187_A5444	BCAH187_A5452	Bsph_4094	Fphi_1039	KOX_25145	KPHS_35590	OOM_0626	PSPA7_1970	Rv0440	SPH_0465	SSA_2220	SSU98_1513	bauE	bpsD	capA	capB	capC	capL	cheY	clpC	clpE	clpP	cps4I	ctpV	eno	epsC	fliP	galE	galE3	galU	glnA1	groEL	gtaB	hasC	hemL	hlyIII	hspR	icl	ina	isdE2	isdF	katA	lap
	CP150981	KSNUG	Kocuria crassamentum species nova	22	.	.	.	.	.	.	.	.	96.79	.	96.06;92.30	.	.	.	.	.	.	.	.	.	.	.	.	.	.	65.78	.	.	.	.	.	.	95.20;97.77	.	.	.	.	.	60.37	95.42	.	.	.	.	.
	CP150979-CP150980	LFUG	Lysinibacillus fusiformis	16	.	.	93.64	.	99.01	98.14	.	.	.	65.44	.	.	.	.	.	.	.	.	.	.	93.61	94.07	.	94.97	86.43	.	97.63	.	.	.	.	.	.	73.37	.	.	.	.	.	.	.	83.13	71.98	64.29	.
	CP150978	HSNUG	Heyndrickxia crassamentum species nova	26	78.05	73.74	.	83.60	.	98.14	99.57	.	.	.	.	.	92.41	98.32	.	.	.	.	.	64.46	.	94.64	79.31	93.30;92.29	.	.	.	.	.	89.48	95.24	88.21;91.27	.	97.24	98.40	94.82	.	87.04	.	77.86	79.88	.	.	.	92.85
	CP150972-CP150977	MYUG	Micrococcus yunnanensis	21	.	.	.	.	.	.	.	.	.	.	96.49;95.19	.	.	.	68.97	.	.	.	.	.	.	.	.	.	.	.	.	.	.	.	.	.	95.55;97.47	.	.	.	.	.	.	97.36	.	.	.	.	.
	CP150963-CP150971	PMUG01	Priestia megaterium	28	.	.	.	.	.	.	.	98.93	.	.	.	64.19	.	96.56	.	69.42	61.49	75.41;77.71	99.78;93.11	.	90.79	79.74	80.18	69.01;93.47;93.30;93.97	.	.	.	64.00	64.91	.	.	91.04	.	98.83	91.83	95.50	68.05	89.71	.	.	70.97	.	.	.	.
	CP150954-CP150962	PMUG02	Priestia megaterium	28	.	.	.	.	.	.	.	98.93	.	.	.	64.19	.	96.56	.	69.42	61.49	75.41;77.71	99.78;93.11	.	90.79	79.74	80.18	69.01;93.47;93.30;93.97	.	.	.	64.00	64.91	.	.	91.04	.	98.83	91.83	95.50	68.05	89.71	.	.	70.97	.	.	.	.
[truncated: 28 more columns]
